# Supplementary material for: Investigating sustainable development in transportation enterprises: Novel insights from new institutional economics and human capital theory. Evidence from HCM, Vietnam
Source: PLoS One. 2025 Nov 17;20(11):e0333393. doi: 10.1371/journal.pone.0333393 (PMC12622828; doi:10.1371/journal.pone.0333393)
Supplement: S1 File — (XLSX) [file pone.0333393.s004.xlsx]

## Sheet: Official Data-PONE-D-25-32321
ID	Gender	Education	Age	Position	Working Experience	Type of Business	Labour Size	Operating Time	INN1	INN2	INN3	INN4	INN5	INN6	INP1	INP2	INP3	INP4	INP5	INP6	HU1	HU2	HU3	HU4	HU5	HU6	SOD1	SOD2	SOD3	SOD4	SOD5	SOD6	SOD7	SOD8	SOD9	ECD1	ECD2	ECD3	ECD4	ECD5	ECD6	ECD7	ECD8	ECD9	END1	END2	END3	END4	END5
1	2	2	3	2	3	2	1	3	4	2	3	4	2	4	3	4	4	4	4	2	4	4	4	4	4	4	2	2	2	2	2	2	2	4	4	3	3	3	3	3	3	3	3	3	4	4	4	4	4
2	1	1	1	2	3	2	1	3	3	3	4	4	3	3	4	4	3	3	3	3	3	3	2	3	3	4	2	2	2	2	2	2	2	3	4	2	3	3	3	2	3	3	3	3	2	2	2	1	2
3	2	2	3	2	3	2	1	3	2	1	1	2	1	2	5	3	3	3	3	5	4	4	2	4	4	1	3	3	3	3	3	3	3	4	5	5	5	5	5	5	5	5	5	5	1	2	2	2	2
4	2	3	3	1	3	2	2	3	4	3	4	4	3	4	4	3	3	3	4	3	3	3	3	3	3	3	3	4	3	3	3	3	3	3	3	2	2	3	3	3	3	3	3	3	3	3	3	3	3
5	2	1	1	1	3	2	1	3	3	3	3	3	3	3	4	4	5	4	4	2	5	5	5	5	5	5	3	4	2	2	3	2	3	5	1	2	2	2	2	2	2	2	2	2	5	5	5	5	5
6	1	2	1	2	2	1	1	2	4	4	4	4	4	4	4	4	4	4	4	2	3	3	2	3	3	3	3	2	2	2	2	3	2	3	4	2	2	2	2	2	2	2	2	2	2	2	2	1	2
7	1	1	2	2	1	1	1	1	3	2	2	2	2	3	3	3	2	4	2	3	2	4	3	4	4	5	3	4	4	4	4	4	3	4	5	3	3	4	4	3	3	3	3	3	1	3	3	3	3
8	2	1	2	1	3	2	1	3	2	2	3	2	2	2	4	4	4	4	4	4	4	4	3	3	4	4	2	4	2	4	4	4	2	3	4	4	4	4	4	4	4	4	4	4	2	2	2	3	3
9	2	2	2	2	2	3	1	1	5	4	5	5	5	5	4	3	4	4	4	3	4	4	4	3	4	4	2	1	2	1	1	2	1	3	4	3	3	3	3	3	3	3	3	3	3	4	4	4	4
10	1	1	2	2	2	2	1	4	2	3	3	4	3	2	2	3	3	4	4	4	4	4	4	3	4	4	2	3	3	3	3	3	2	3	4	3	3	3	3	3	3	3	3	3	3	4	4	4	4
11	1	1	2	2	1	1	1	2	4	3	4	3	3	4	3	4	4	4	4	4	4	4	5	5	4	5	3	4	3	4	3	3	4	5	4	4	3	3	3	3	4	3	4	3	5	5	5	4	5
12	1	1	3	2	2	4	1	3	3	2	3	3	2	3	2	4	4	4	4	3	4	4	2	4	4	4	3	3	3	3	3	3	3	4	4	3	3	3	3	3	3	3	3	3	1	2	2	2	2
13	1	1	1	2	4	2	1	2	4	2	4	4	4	4	4	4	4	4	4	4	4	4	5	4	4	5	3	4	4	4	4	3	4	4	5	5	5	5	1	5	5	5	5	5	5	5	5	5	5
14	2	1	2	1	4	1	1	1	3	2	5	5	5	3	3	3	3	3	3	3	4	4	5	4	4	4	2	2	2	2	2	2	2	4	4	3	1	3	3	3	3	3	3	3	5	5	5	5	5
15	1	1	2	2	3	3	1	4	2	2	3	3	3	2	4	5	3	4	3	4	4	4	3	4	4	4	3	4	2	3	3	3	4	4	5	3	4	4	3	3	4	4	4	4	3	2	2	3	3
16	2	3	4	2	4	4	2	4	3	2	3	3	3	3	2	2	4	3	3	3	3	3	4	4	4	4	2	2	2	2	2	2	2	4	4	2	3	3	3	3	3	3	3	3	3	4	4	4	4
17	2	2	1	2	3	2	2	3	4	2	3	4	2	4	4	4	4	4	4	4	4	4	5	4	4	4	5	5	5	5	5	5	1	4	4	5	5	5	5	5	5	1	5	1	5	5	5	5	5
18	1	1	2	1	4	2	2	3	5	4	5	4	5	5	3	3	4	4	3	3	4	4	2	4	4	4	2	2	2	2	2	2	2	4	4	2	3	3	2	2	3	2	3	2	2	2	2	1	2
19	2	1	4	1	4	4	3	4	3	2	3	2	2	3	3	3	4	4	3	2	2	2	4	2	2	4	2	2	2	2	2	2	2	2	3	2	3	2	3	2	2	2	2	2	3	4	4	4	4
20	2	1	1	1	3	2	1	3	4	4	5	4	4	4	3	4	4	4	4	2	4	4	4	3	4	5	2	2	4	2	2	2	2	3	4	4	4	5	4	4	5	4	5	4	4	4	4	4	4
21	2	1	1	1	4	2	2	3	4	2	3	3	3	4	4	5	4	5	5	3	4	4	5	4	4	4	3	3	4	3	3	3	3	4	4	4	4	4	4	4	4	4	4	4	5	5	5	5	5
22	2	3	2	1	4	4	3	4	5	4	4	5	4	5	2	2	2	2	2	3	2	3	3	3	2	2	2	3	3	3	3	3	3	3	2	3	3	3	3	3	3	3	3	3	3	3	3	3	3
23	1	1	2	1	1	1	2	5	4	3	4	3	3	4	3	4	3	4	4	2	4	3	3	3	4	3	2	3	2	2	2	3	2	3	2	3	2	3	3	2	3	3	3	3	3	3	3	3	3
24	2	1	2	2	3	2	1	3	2	4	4	2	2	2	3	3	4	4	3	3	4	3	2	4	3	4	3	3	3	3	3	3	3	4	4	5	5	5	5	5	5	5	5	5	2	2	2	2	2
25	1	1	2	2	4	4	2	2	4	4	4	4	4	4	4	4	4	4	4	3	4	4	4	4	4	4	3	3	3	3	3	3	3	4	5	3	3	3	3	3	3	3	3	3	3	4	4	4	4
26	2	1	4	1	4	4	3	4	3	2	3	2	3	3	4	4	4	4	4	4	4	5	5	4	4	5	3	4	4	4	4	4	4	4	5	4	4	5	5	4	4	5	4	5	3	5	5	5	5
27	2	1	2	2	3	2	1	3	4	3	4	4	4	4	4	4	3	4	4	4	2	2	2	2	2	4	2	2	4	2	2	2	2	2	4	5	5	5	5	5	5	5	5	5	2	2	2	2	2
28	1	1	2	2	3	2	1	1	4	4	4	4	4	4	5	4	4	4	5	2	5	5	4	4	5	5	2	3	3	2	2	3	3	4	4	4	4	4	4	4	4	4	4	4	5	5	5	4	4
29	1	1	3	2	2	3	3	3	1	1	1	1	1	1	3	2	3	3	3	3	4	4	4	3	3	4	2	2	2	2	2	2	2	3	3	4	5	5	4	5	5	4	5	4	4	4	4	4	4
30	1	1	3	2	4	2	2	2	2	2	2	2	2	2	3	4	4	4	4	4	4	4	5	4	4	3	4	4	4	4	4	4	4	4	3	5	5	5	5	5	1	5	1	5	5	5	5	5	5
31	1	1	2	2	1	1	2	3	4	4	4	2	2	4	2	2	2	2	2	2	3	3	3	3	3	2	2	2	1	2	2	2	2	3	2	3	3	3	3	3	3	3	3	3	1	3	3	3	3
32	2	1	2	1	4	2	2	3	5	3	4	4	5	5	4	2	3	3	4	2	3	1	4	3	3	4	4	2	2	4	4	4	4	3	2	2	3	2	3	2	2	2	2	2	3	4	4	4	4
33	2	3	2	2	4	4	1	4	2	2	2	2	2	2	4	4	4	4	4	3	4	4	5	4	4	4	3	4	4	4	4	4	3	4	4	4	3	4	4	4	4	4	4	4	3	5	5	3	5
34	2	1	1	2	4	2	2	3	4	4	4	4	4	4	3	3	3	3	3	3	3	3	4	3	3	4	3	3	3	3	3	3	3	3	4	4	3	4	3	3	3	4	3	4	4	4	4	4	4
35	1	1	1	1	2	3	1	3	4	2	3	4	3	4	4	4	4	4	4	3	4	4	5	5	4	3	2	4	4	4	4	2	4	5	4	5	5	5	5	5	5	5	5	5	5	5	5	5	5
36	2	1	4	1	4	4	2	4	4	2	3	4	2	4	4	3	3	4	4	4	4	4	2	4	4	4	3	3	3	3	3	3	3	4	4	3	3	3	3	3	3	3	3	3	1	2	2	2	2
37	1	1	2	2	4	2	1	3	3	3	4	4	3	3	4	3	4	4	4	3	4	4	3	3	3	4	3	2	2	2	2	2	2	3	4	1	3	1	1	3	1	3	1	3	3	3	3	3	3
38	2	1	1	2	4	2	1	3	4	2	5	4	4	4	4	3	3	3	3	5	3	3	3	2	2	3	2	2	2	2	2	2	2	2	3	3	2	3	3	3	3	2	3	2	3	3	3	3	3
39	2	1	2	2	2	2	1	4	3	2	3	3	3	3	3	4	4	4	4	2	1	1	1	2	1	4	2	2	1	1	2	2	1	2	4	3	3	5	3	3	5	3	5	3	1	1	1	1	1
40	2	2	1	2	4	2	1	3	4	3	5	4	3	4	3	3	3	3	3	4	4	4	3	4	4	4	3	3	3	3	3	3	3	4	4	3	3	3	3	3	3	3	3	3	3	3	3	3	3
41	2	1	3	1	4	2	1	3	3	2	4	2	2	3	3	3	3	4	3	4	3	2	3	2	2	4	2	2	2	2	2	2	2	2	3	4	3	3	3	3	3	3	3	3	1	3	3	3	3
42	1	1	3	2	4	3	2	3	2	2	3	3	3	2	4	4	4	4	4	4	4	4	2	4	4	4	3	3	3	3	3	3	3	4	4	5	4	4	4	4	4	5	4	5	2	4	4	4	2
43	1	3	2	2	2	3	2	4	3	3	4	4	3	3	3	4	4	4	4	4	4	4	3	3	3	4	1	4	3	1	4	4	3	3	4	2	3	2	2	2	2	3	2	3	2	3	3	3	3
44	2	3	2	2	4	4	1	4	5	5	5	5	5	5	1	1	1	1	1	2	4	4	3	4	3	3	2	1	1	1	1	1	1	4	3	3	3	3	3	3	3	3	3	3	1	3	3	3	3
45	2	2	1	2	3	2	2	3	4	2	4	2	4	4	4	4	4	4	4	4	4	4	3	4	4	4	2	2	4	2	2	2	2	4	4	4	4	5	4	5	5	4	5	4	3	3	3	4	3
46	2	1	4	1	1	4	4	5	2	1	1	2	2	2	5	4	4	4	4	4	5	5	4	4	4	5	3	3	3	3	3	3	3	4	5	4	4	4	4	4	4	4	4	4	3	4	4	4	4
47	2	1	1	1	2	2	1	5	5	3	4	4	3	5	3	3	3	3	3	4	3	3	4	3	3	3	3	3	3	3	3	3	3	3	4	5	5	5	5	5	5	5	5	5	4	4	4	3	4
48	1	1	1	2	3	3	2	2	2	2	2	2	2	2	4	3	3	3	3	2	4	4	5	3	3	4	3	3	3	3	3	3	3	3	4	4	4	5	4	4	4	4	4	4	4	5	5	5	5
49	1	1	2	2	2	3	1	4	3	3	4	2	3	3	3	3	3	4	3	3	3	3	4	3	3	4	3	4	3	4	4	3	3	3	3	5	5	5	5	5	5	5	5	5	4	4	4	4	4
50	2	3	4	1	4	4	3	4	3	2	5	5	5	3	4	2	2	3	2	3	1	1	2	1	1	2	2	4	4	2	4	4	4	1	3	5	5	5	5	5	5	5	5	5	1	2	2	2	2
51	1	1	1	2	1	3	2	5	4	1	1	1	1	4	4	5	1	5	5	3	2	2	4	2	2	4	2	2	4	2	2	2	2	2	4	5	5	5	5	5	5	5	5	5	4	4	4	4	4
52	2	3	1	1	4	4	2	4	3	5	2	3	3	3	1	2	1	1	1	2	2	2	3	2	2	1	1	2	2	2	2	2	1	2	1	2	2	3	2	2	3	3	3	3	3	3	3	3	3
53	2	1	1	1	4	2	2	3	4	4	4	4	4	4	1	4	3	1	1	4	4	4	3	4	4	3	2	4	3	4	4	3	3	4	3	4	5	2	4	5	4	1	4	1	3	3	3	3	3
54	2	3	4	1	1	4	3	5	2	2	2	2	2	2	4	3	3	3	4	2	4	4	5	3	3	4	3	3	3	3	3	3	3	3	4	4	4	5	4	4	4	4	4	4	4	5	5	5	5
55	2	1	1	1	4	4	1	4	3	4	4	4	3	3	5	5	3	4	4	3	5	4	5	4	4	5	3	3	3	3	3	3	3	4	4	5	4	4	4	4	5	4	5	4	5	5	5	5	5
56	1	1	1	2	4	3	1	3	2	4	3	2	3	2	3	3	3	3	3	4	4	4	3	4	4	4	3	3	3	3	3	3	3	4	4	3	2	2	3	2	2	3	2	3	2	2	2	3	3
57	1	2	2	2	2	3	2	5	3	2	2	2	2	3	5	4	5	4	5	5	4	5	3	3	4	5	3	3	2	2	2	3	3	3	5	3	3	3	3	3	3	3	3	3	3	3	3	3	3
58	1	1	2	1	1	3	1	4	5	4	5	5	5	5	5	4	3	4	5	2	3	3	3	4	3	4	2	4	1	4	2	4	4	4	4	3	3	3	3	3	3	3	3	3	3	3	3	3	3
59	2	1	1	2	4	2	1	3	4	4	4	4	4	4	4	4	4	4	4	2	4	4	2	4	4	4	2	2	2	2	2	2	2	4	4	4	4	4	4	4	4	4	4	4	2	2	2	3	2
60	1	1	1	2	1	1	2	3	2	2	3	3	3	2	2	2	1	2	1	3	4	4	5	3	4	4	4	5	4	1	5	4	4	3	4	1	1	1	1	1	1	1	1	1	5	5	5	5	5
61	2	2	2	2	2	1	2	4	4	3	3	4	3	4	4	3	3	3	3	3	4	4	2	4	4	4	2	2	2	2	2	2	2	4	3	3	2	2	2	2	3	3	3	3	3	2	2	3	2
62	2	2	2	2	4	2	1	3	4	3	3	4	4	4	4	3	4	4	4	3	5	5	3	5	5	2	2	2	2	2	2	2	2	5	2	1	1	3	3	1	3	3	3	3	3	3	3	3	3
63	1	1	2	2	1	1	2	2	4	2	4	3	4	4	3	4	4	4	4	4	4	3	4	3	2	4	2	2	2	2	2	2	2	3	3	4	4	5	5	5	4	5	4	5	2	4	4	4	4
64	2	1	2	2	1	1	1	2	3	3	4	2	4	3	4	3	4	4	4	4	4	4	4	4	4	4	2	3	4	2	4	2	4	4	4	5	5	5	5	5	5	5	5	5	4	4	4	4	4
65	1	2	2	2	2	1	1	4	4	2	3	4	3	4	4	3	3	4	3	4	4	4	1	4	4	4	3	3	3	3	3	3	3	4	4	3	3	3	3	3	3	3	3	3	1	2	2	2	1
66	1	1	2	2	4	3	1	2	2	2	3	3	3	2	4	4	4	4	4	2	4	4	3	4	4	4	2	2	3	3	3	2	2	4	4	4	4	4	4	4	4	4	4	4	3	3	3	4	3
67	1	2	2	2	4	3	1	2	4	2	3	3	3	4	3	4	4	4	4	3	4	4	4	4	4	4	3	3	3	3	3	3	3	4	4	2	3	3	3	3	2	3	2	3	3	4	4	4	4
68	1	1	2	2	4	3	1	2	2	2	3	2	2	2	4	4	4	4	4	3	4	4	4	4	4	4	3	3	3	3	3	3	3	4	4	3	4	3	3	3	3	3	3	3	2	4	4	2	4
69	1	1	2	1	4	3	1	1	4	4	4	4	4	4	3	4	4	4	4	3	4	4	5	4	4	4	4	4	2	4	4	4	4	4	4	1	2	1	2	1	1	1	1	1	5	5	5	5	5
70	2	3	4	1	4	4	2	4	5	5	5	5	5	5	1	1	1	1	1	2	4	4	3	4	3	3	2	1	1	1	1	1	1	4	3	3	3	3	3	3	3	3	3	3	1	3	3	3	3
71	1	1	2	1	1	3	1	1	4	3	3	2	4	4	4	4	4	4	4	4	4	4	3	4	4	5	3	2	2	2	2	3	3	4	5	4	4	4	4	4	4	4	4	4	3	3	3	3	3
72	2	3	1	1	4	4	2	4	5	3	3	3	3	5	2	2	3	2	2	4	4	4	4	5	4	4	2	2	2	2	2	2	2	5	4	4	4	5	4	4	4	5	4	5	2	4	4	4	4
73	1	2	2	1	4	3	1	4	2	1	1	1	1	2	3	5	4	5	5	2	5	5	5	5	5	5	4	4	3	3	4	3	3	5	4	4	4	4	4	4	4	4	4	4	4	5	5	5	5
74	2	1	3	2	4	2	1	3	2	2	2	2	2	2	4	4	4	4	4	4	3	3	5	3	3	4	2	2	2	2	2	2	2	3	4	3	1	3	1	3	3	1	3	1	5	5	5	5	5
75	1	2	1	2	4	3	1	2	2	2	2	2	2	2	3	3	3	3	3	3	4	4	3	4	4	4	2	4	2	2	2	2	2	4	4	4	5	5	5	4	5	5	5	5	1	3	3	3	3
76	1	1	3	2	2	3	2	2	4	3	3	3	4	4	4	4	4	4	4	3	5	5	5	1	5	4	2	2	2	2	2	2	2	1	4	1	2	1	2	2	1	2	1	2	5	5	5	5	5
77	2	1	3	2	3	2	2	3	2	2	3	2	3	2	3	1	2	2	2	3	5	4	4	3	4	4	2	1	1	1	1	1	2	3	4	2	2	1	1	2	2	2	2	2	4	4	4	4	4
78	2	3	1	1	1	4	3	5	2	2	3	3	2	2	3	3	4	4	3	2	4	4	2	4	4	4	4	3	3	3	3	4	4	4	3	2	2	2	2	2	2	2	2	2	2	2	2	1	2
79	1	2	2	2	2	1	2	1	2	2	2	2	2	2	2	3	3	4	3	3	5	5	3	4	5	5	2	2	2	2	2	2	2	4	5	4	4	4	4	4	4	4	4	4	4	5	5	3	3
80	2	2	2	1	4	3	2	4	2	2	4	4	2	2	5	5	5	5	5	5	5	5	5	5	5	5	1	4	4	4	4	4	4	5	5	5	5	5	1	5	5	5	5	5	5	5	5	5	5
81	2	2	1	2	3	2	2	3	2	3	5	2	5	2	4	3	3	4	4	3	4	3	5	4	4	3	3	2	2	2	2	3	2	4	4	3	1	3	3	1	3	1	3	1	5	5	5	5	5
82	1	2	2	2	2	1	2	2	2	2	2	2	2	2	4	4	4	4	4	4	4	4	5	4	4	4	4	4	4	1	4	4	4	4	4	5	5	1	5	5	5	5	5	5	5	5	5	5	5
83	1	1	2	1	1	1	2	4	4	3	4	4	4	4	3	3	3	4	3	4	4	4	4	4	4	4	2	2	2	2	2	2	2	4	4	5	5	5	5	5	5	5	5	5	5	4	4	3	4
84	1	1	2	2	2	1	2	1	3	3	3	3	3	3	4	4	4	4	4	4	4	5	5	4	4	4	3	2	2	3	3	3	2	4	4	2	2	2	2	2	2	2	2	2	4	5	5	5	5
85	1	1	1	1	1	3	2	5	4	2	4	4	4	4	2	2	2	2	2	2	4	3	4	4	3	4	2	2	2	2	2	2	2	4	4	4	3	3	3	4	3	4	3	4	4	1	1	4	4
86	1	1	2	2	2	3	2	5	4	3	4	4	4	4	4	4	4	4	4	3	4	4	3	4	4	4	3	3	3	3	3	3	3	4	4	3	3	3	3	3	3	3	3	3	3	3	3	3	3
87	1	2	1	2	3	2	2	3	1	1	2	2	1	1	5	5	5	5	5	4	5	5	5	4	4	5	2	4	4	4	2	4	4	4	5	5	5	5	5	1	5	5	5	5	5	5	5	5	5
88	1	1	2	2	2	3	2	1	2	3	2	2	2	2	5	5	5	5	5	4	4	4	3	4	4	5	2	3	2	2	2	2	2	4	4	3	3	4	3	3	3	3	3	3	3	3	3	3	3
89	1	1	2	2	1	3	2	5	2	2	2	2	2	2	4	4	4	4	4	4	4	4	5	4	4	4	4	4	4	4	1	4	4	4	4	5	1	5	5	5	5	5	5	5	5	5	5	5	5
90	2	1	2	2	3	2	2	3	4	3	4	4	4	4	3	4	3	4	3	4	4	5	5	4	4	4	4	5	1	5	5	4	4	4	4	5	5	5	5	5	1	5	1	5	3	5	5	5	5
91	1	2	2	2	3	3	2	2	2	2	1	2	1	2	5	4	4	5	5	5	4	4	5	4	4	4	4	4	4	4	4	1	4	4	4	1	5	5	5	5	5	5	5	5	5	5	5	5	5
92	2	1	2	1	4	3	2	4	4	3	4	3	3	4	4	4	4	4	4	4	4	3	2	4	4	2	3	4	3	3	3	3	3	4	3	5	5	5	5	5	5	1	5	1	2	2	2	2	2
93	2	1	2	1	3	2	2	3	2	1	1	1	1	2	3	5	4	5	4	2	5	5	5	5	5	5	4	4	3	3	4	3	4	5	4	4	4	4	4	4	4	4	4	4	4	5	5	5	5
94	1	1	2	1	1	3	2	4	2	2	2	2	2	2	5	5	5	5	5	3	4	4	3	4	4	4	4	4	4	4	4	4	4	4	4	3	3	4	4	3	3	3	3	3	1	3	3	3	3
95	2	2	2	2	3	2	2	3	4	2	4	2	4	4	3	2	2	3	2	4	3	3	2	3	3	3	3	3	4	3	3	4	3	3	3	1	2	2	2	2	2	1	2	1	4	4	4	2	2
96	1	1	2	2	4	2	2	3	2	2	4	2	2	2	4	4	4	4	4	4	4	4	4	4	4	4	4	4	4	4	4	4	4	4	4	4	4	4	4	4	4	4	4	4	4	4	4	4	4
97	1	1	1	1	1	1	2	5	4	4	5	4	5	4	2	2	2	2	2	4	2	2	2	2	2	2	2	2	2	2	2	2	2	2	2	2	2	2	2	2	2	2	2	2	2	2	2	2	2
98	2	3	4	1	4	4	2	4	4	3	3	3	3	4	3	5	4	4	4	2	4	4	5	5	4	4	3	3	3	3	3	3	3	5	4	4	5	5	4	4	4	5	4	5	5	5	5	4	5
99	1	1	1	1	1	1	2	4	2	2	3	2	3	2	4	4	4	4	4	3	4	4	5	4	4	1	3	3	4	4	3	3	3	4	5	5	5	5	5	5	5	5	5	5	3	5	5	5	5
100	1	2	2	2	1	1	2	1	2	2	3	2	2	2	5	5	5	5	5	3	4	4	5	4	4	5	4	4	4	4	4	4	4	4	5	4	4	4	4	4	4	4	4	4	5	5	5	5	5
101	2	1	1	1	4	2	2	3	4	2	4	3	3	4	3	4	4	4	3	4	4	3	3	3	2	4	2	2	2	2	2	2	2	3	3	3	4	4	3	4	4	4	4	4	3	3	3	3	3
102	2	3	1	1	1	4	3	5	3	3	3	3	3	3	4	4	3	4	3	4	3	3	3	4	3	4	3	3	3	3	3	3	3	4	4	5	5	3	5	5	5	5	5	5	3	1	1	3	3
103	2	2	3	2	4	2	2	3	4	2	5	4	4	4	4	3	3	3	3	5	3	3	3	2	2	3	2	2	2	2	2	2	2	2	3	3	2	3	3	3	3	2	3	2	3	3	3	3	3
104	1	1	2	2	1	1	2	2	4	2	3	3	4	4	3	3	3	3	3	4	3	3	3	4	3	5	2	2	2	2	2	2	2	4	4	3	3	3	3	3	3	3	3	3	3	3	3	3	3
105	1	2	2	1	1	1	2	4	2	1	1	1	1	2	4	4	4	4	4	4	5	5	5	5	5	5	1	5	5	5	5	5	5	5	1	1	5	5	5	5	5	5	5	5	5	5	5	5	5
106	2	3	4	1	1	4	5	5	3	2	2	2	3	3	4	3	4	4	3	3	4	4	4	4	4	4	2	2	2	2	2	2	2	4	4	2	2	2	2	2	2	2	2	2	4	4	4	4	4
107	1	2	1	2	4	2	1	3	3	2	4	4	2	3	5	5	5	5	5	4	3	3	4	3	3	1	4	4	3	4	3	4	4	3	5	2	2	2	2	2	2	2	2	2	2	4	4	4	4
108	1	2	2	2	1	3	1	2	5	5	5	5	5	5	3	4	4	4	4	3	3	3	4	3	3	3	2	2	2	2	2	2	2	3	3	2	1	2	1	2	2	2	2	2	3	4	4	3	4
109	1	2	3	2	1	3	1	2	3	2	5	5	5	3	4	2	2	3	2	3	1	1	2	1	1	2	2	4	4	2	2	4	4	1	3	5	5	5	5	5	5	5	5	5	1	2	2	2	2
110	1	2	2	2	4	3	1	2	4	4	5	5	5	4	3	3	4	4	3	2	4	4	3	4	4	4	2	2	2	2	2	2	2	4	5	3	2	3	2	2	2	3	2	3	4	4	4	3	3
111	1	2	3	2	4	3	1	2	2	2	2	2	2	2	2	2	3	3	2	4	3	3	1	3	3	4	2	2	2	2	2	2	2	3	3	3	3	3	3	3	3	3	3	3	1	2	2	2	1
112	1	2	2	2	4	3	1	1	3	3	4	3	3	3	2	2	1	2	2	4	3	3	3	3	3	4	2	2	2	2	2	2	2	3	4	3	3	2	3	3	3	2	3	2	3	3	3	3	3
113	2	3	4	1	4	4	2	4	3	2	4	4	3	3	3	4	4	4	3	4	3	4	4	4	4	4	3	3	3	3	3	3	3	4	4	5	5	5	5	5	5	5	5	5	5	4	4	3	4
114	1	2	3	2	4	3	1	2	5	5	5	5	5	5	3	4	4	4	4	3	3	3	3	3	3	3	2	2	2	2	2	2	2	3	3	2	1	2	2	1	2	2	2	2	3	4	4	3	3
115	2	2	1	1	3	2	1	3	4	3	4	4	4	4	5	5	5	5	5	3	5	5	5	5	5	1	3	4	5	5	4	3	4	5	5	4	4	5	4	5	5	4	5	4	3	5	5	5	5
116	1	2	2	2	2	1	1	5	4	2	4	4	4	4	4	4	4	4	4	3	4	4	3	5	4	4	3	3	3	3	3	3	3	5	5	5	5	3	5	3	3	5	3	5	3	3	3	3	3
117	2	2	1	2	3	2	1	3	2	2	2	2	2	2	3	2	3	3	2	4	4	4	4	4	4	5	3	3	3	3	3	3	3	4	1	4	3	3	3	3	4	3	4	3	4	4	4	4	4
118	1	1	1	1	1	1	1	5	3	3	4	4	4	3	4	4	4	4	4	3	4	4	4	4	4	4	3	3	3	3	3	3	3	4	4	5	4	5	5	5	4	5	4	5	4	4	4	3	4
119	2	2	1	2	3	2	1	3	3	1	1	1	1	3	2	4	2	4	2	3	3	3	5	4	4	4	3	3	3	3	3	3	3	4	5	3	3	3	3	3	3	3	3	3	5	5	5	5	5
120	2	2	1	2	3	2	1	3	5	4	5	5	5	5	5	4	3	4	4	2	3	3	3	4	3	4	2	4	1	4	1	2	4	4	4	3	3	3	3	3	3	3	3	3	3	3	3	3	3
121	1	2	1	2	3	2	1	3	4	2	3	2	2	4	2	2	4	3	4	4	4	4	3	4	3	3	2	2	2	2	2	2	2	4	4	4	3	3	3	3	4	3	4	3	3	3	3	3	3
122	2	3	1	1	1	4	3	5	3	2	3	3	3	3	3	3	3	3	3	4	4	3	3	3	3	3	3	3	3	3	3	3	3	3	3	4	3	4	3	4	3	3	3	3	3	4	4	4	3
123	1	2	2	2	2	1	1	2	4	4	5	4	4	4	4	4	4	4	4	3	3	3	5	3	3	4	3	3	3	3	3	3	3	3	4	1	1	1	1	1	1	1	1	1	5	5	5	5	5
124	2	2	1	2	3	2	1	3	3	2	3	3	3	3	5	5	5	5	5	4	5	5	5	5	5	5	5	1	5	5	5	5	5	5	5	5	1	5	5	5	5	5	5	5	5	5	5	5	5
125	1	2	1	2	2	1	1	2	2	2	2	2	2	2	4	4	4	4	4	4	5	5	5	5	5	5	3	3	2	3	2	3	3	5	5	1	2	2	1	2	1	2	1	2	5	5	5	5	5
126	1	2	2	2	2	1	1	2	4	3	5	3	5	4	3	3	3	3	3	4	4	4	5	4	4	5	4	4	4	4	4	4	4	4	5	4	4	4	4	4	4	4	4	4	4	5	5	5	5
127	1	2	1	2	3	1	1	2	2	1	2	2	2	2	4	4	4	4	4	3	4	4	4	4	4	4	3	3	2	3	2	3	3	4	4	2	3	2	2	2	2	2	2	2	3	4	4	4	4
128	1	2	2	2	2	3	1	4	4	2	4	2	2	4	3	4	3	4	3	3	4	4	4	4	4	5	3	3	3	3	3	3	3	4	4	5	5	5	5	5	5	5	5	5	4	5	5	5	4
129	1	2	2	2	2	3	1	1	4	4	2	2	4	4	4	4	4	4	4	4	4	4	4	4	4	4	4	4	4	4	4	4	4	4	4	4	5	4	5	4	1	5	1	5	4	5	5	5	4
130	2	2	3	2	3	2	1	3	2	2	2	2	2	2	3	4	4	4	4	3	4	4	5	4	4	4	3	3	4	4	4	3	3	4	4	5	5	5	5	5	5	5	5	5	5	5	5	5	5
131	2	2	3	1	4	3	2	4	2	1	2	2	2	2	5	5	5	5	5	2	4	4	5	5	4	5	3	4	5	4	4	4	5	5	5	5	5	5	5	5	1	5	1	5	3	5	5	5	5
132	1	2	2	1	2	3	1	5	2	2	2	4	2	2	4	4	4	4	4	4	4	4	4	5	4	5	4	1	4	4	4	4	4	5	5	4	4	4	4	4	4	4	4	4	4	4	4	4	4
133	2	2	2	2	3	2	1	3	4	4	4	4	4	4	3	4	4	4	4	3	4	4	3	4	4	3	2	2	2	2	2	2	2	4	3	1	3	1	1	1	1	1	1	1	3	3	3	3	3
134	2	3	4	1	4	4	2	4	4	2	4	4	4	4	3	2	2	3	2	4	5	5	4	3	5	4	2	2	2	2	2	2	2	3	4	4	3	3	3	3	3	4	3	4	4	1	1	4	4
135	1	1	2	1	1	3	1	4	3	2	4	4	2	3	4	2	3	4	2	3	4	4	4	3	4	4	3	3	4	3	3	3	3	3	4	4	2	4	4	4	2	4	2	4	4	4	4	4	4
136	1	1	1	1	1	3	1	4	3	3	3	3	3	3	2	3	1	4	4	3	4	4	1	4	4	4	3	3	2	2	3	3	2	4	4	5	5	4	5	5	5	5	5	5	3	1	1	3	1
137	1	2	3	2	3	1	1	2	5	4	4	4	4	5	2	2	2	2	2	4	4	4	3	4	4	4	2	2	2	2	2	2	2	4	4	3	3	3	3	3	3	3	3	3	1	3	3	3	3
138	2	2	3	2	3	2	1	3	3	2	4	2	4	3	4	4	3	4	3	3	4	4	5	4	4	4	2	3	4	3	3	2	3	4	4	4	4	4	4	4	4	4	4	4	4	5	5	5	5
139	1	2	2	2	1	1	1	2	2	2	5	2	2	2	3	3	4	4	4	3	4	4	5	3	4	4	4	5	4	5	5	1	5	3	5	5	4	5	4	5	5	5	5	5	1	5	5	5	5
140	1	2	2	2	1	1	1	2	2	1	2	3	3	2	4	3	3	3	3	2	4	4	3	4	4	4	3	4	3	3	3	4	3	4	4	3	3	3	3	3	3	3	3	3	3	3	3	3	3
141	1	2	2	2	3	2	1	3	1	2	3	2	1	1	4	5	5	5	5	3	3	3	2	3	3	5	3	3	3	3	3	3	3	3	5	3	3	3	3	3	3	3	3	3	1	2	2	2	2
142	1	2	2	2	3	1	1	2	4	4	3	4	4	4	3	4	4	4	4	3	3	3	4	3	3	4	1	1	1	1	1	1	1	3	4	3	5	4	5	4	4	3	4	3	4	4	4	4	4
143	1	2	2	2	1	1	1	4	4	3	3	4	3	4	4	4	4	4	4	4	4	4	4	4	4	4	3	4	4	4	4	4	4	4	3	3	3	5	3	3	3	5	3	5	3	4	4	3	4
144	1	2	2	1	1	1	1	4	4	4	4	4	4	4	3	4	4	4	4	4	4	4	5	4	3	4	3	3	3	3	3	3	3	4	4	4	4	4	4	4	4	4	4	4	5	5	5	5	5
145	2	2	3	2	3	2	1	3	4	3	4	5	5	4	4	4	4	4	4	4	4	3	3	4	4	4	2	3	2	2	2	2	2	4	4	3	3	3	3	3	3	3	3	3	3	3	3	3	3
146	1	2	2	1	2	1	1	5	4	3	4	4	4	4	4	4	4	4	4	4	4	4	5	3	3	4	3	3	3	3	3	3	3	3	4	4	4	4	4	4	4	4	4	4	4	5	5	5	5
147	2	2	2	1	4	3	2	4	4	2	4	4	2	4	5	5	5	5	5	2	5	5	5	5	5	5	3	4	3	3	4	3	4	5	5	2	3	2	2	2	3	2	3	2	5	5	5	5	5
148	2	3	4	1	4	4	2	4	4	2	4	2	4	4	4	2	4	4	4	4	4	4	5	3	3	4	4	4	4	4	4	4	4	3	4	5	5	5	5	1	5	5	5	5	5	5	5	5	5
149	1	2	3	2	4	1	1	2	4	1	1	1	1	4	4	5	1	5	4	3	2	2	4	2	2	4	2	2	4	2	2	4	2	2	4	5	5	5	5	5	5	5	5	5	4	4	4	4	4
150	2	2	1	2	3	2	1	3	4	3	4	3	4	4	4	4	4	4	4	4	5	5	4	5	1	5	4	4	4	4	4	4	4	5	4	4	4	4	4	4	4	4	4	4	4	4	4	4	4
151	1	2	1	2	3	2	1	3	4	3	4	4	4	4	3	4	3	4	3	4	4	5	3	4	4	4	4	1	4	5	4	4	5	4	4	5	5	5	5	1	5	5	5	5	3	5	5	5	3
152	1	1	1	1	4	1	1	4	4	3	5	5	3	4	3	3	4	4	4	3	2	2	1	2	2	3	1	1	1	1	1	1	1	2	3	4	4	4	4	4	4	4	4	4	1	1	1	1	1
153	1	2	2	2	4	1	1	2	2	2	4	4	2	2	4	4	3	4	4	4	2	4	3	4	4	4	2	4	3	3	4	4	3	4	4	3	3	4	3	3	4	3	4	3	3	3	3	3	3
154	1	1	3	2	4	1	1	2	3	3	4	3	3	3	2	4	4	4	4	4	2	2	3	1	2	4	2	2	2	2	2	2	2	1	4	3	3	3	3	3	3	3	3	3	3	3	3	3	3
155	1	2	2	2	4	1	1	4	4	4	4	4	4	4	2	1	1	3	1	3	4	2	1	5	5	3	2	2	3	2	3	2	2	5	3	3	3	4	4	4	3	3	3	3	1	1	1	2	1
156	1	1	2	1	2	1	1	5	3	2	4	4	4	3	5	5	5	5	5	4	3	3	4	3	3	5	4	4	3	4	4	3	4	3	5	2	2	4	4	2	2	2	2	2	4	5	5	4	4
157	2	1	1	1	3	2	1	3	4	3	3	4	3	4	3	3	3	3	3	2	5	5	4	4	4	4	2	2	2	2	2	2	2	4	4	5	4	5	4	4	5	4	5	4	3	4	4	3	4
158	2	2	1	2	3	2	1	3	2	2	3	2	3	2	4	4	4	4	4	3	4	4	5	4	4	4	4	4	3	4	4	4	4	4	4	1	5	4	4	5	5	5	5	5	5	5	5	5	5
159	1	1	2	1	2	1	1	4	2	2	3	3	3	2	4	4	4	4	4	4	4	4	2	4	4	4	3	3	3	3	3	3	3	4	4	5	4	4	4	4	4	4	4	4	2	4	4	4	2
160	2	3	1	1	4	4	2	4	2	2	2	2	2	2	4	3	3	3	4	2	4	4	3	3	3	4	3	3	3	3	3	3	3	3	4	2	1	2	1	2	2	1	2	1	4	4	4	3	3
161	1	2	1	2	2	1	1	2	4	2	4	4	4	4	2	2	2	2	2	3	4	4	2	3	4	3	2	2	2	2	2	2	2	3	3	2	3	2	3	3	2	3	2	3	2	2	2	2	2
162	2	2	3	2	3	2	1	3	4	4	3	4	4	4	4	4	5	4	4	4	3	3	2	3	3	5	2	3	3	2	3	2	2	3	4	3	3	3	3	3	3	3	3	3	1	2	2	2	2
163	1	2	2	2	2	1	1	2	3	2	4	2	2	3	2	2	2	2	2	4	3	3	2	3	3	3	2	2	2	2	2	2	2	3	3	4	4	5	5	5	4	5	4	5	2	4	4	4	2
164	2	3	4	1	1	4	4	5	2	2	1	2	2	2	5	4	4	5	4	5	4	4	5	4	4	4	4	4	4	4	4	4	1	4	4	1	5	5	5	5	5	5	5	5	5	5	5	5	5
165	1	2	2	2	2	1	1	5	4	2	3	2	2	4	3	4	4	4	3	3	4	4	4	4	4	4	3	3	3	3	3	3	3	4	4	4	4	4	4	4	4	4	4	4	4	5	5	4	4
166	1	2	3	2	2	1	1	2	5	4	5	4	5	5	3	3	3	4	3	2	5	5	3	5	5	4	3	3	3	3	3	3	3	5	4	3	3	3	3	3	3	3	3	3	3	3	3	3	3
167	1	2	2	2	3	1	1	2	3	2	5	5	2	3	3	3	3	3	3	3	4	4	5	4	4	4	2	2	2	2	2	2	2	4	4	3	1	3	1	3	1	3	1	3	5	5	5	5	5
168	1	1	2	2	2	1	1	2	5	2	1	1	2	5	3	3	3	4	3	3	4	4	4	4	4	4	4	4	4	4	4	4	4	4	4	5	5	5	5	5	5	5	5	5	4	4	4	4	4
169	1	2	3	2	3	2	1	3	3	2	4	4	4	3	3	4	4	4	4	4	4	4	4	4	4	4	2	2	2	2	2	2	2	4	4	5	5	5	5	5	5	5	5	5	2	4	4	4	4
170	1	2	2	2	2	1	1	4	1	1	2	1	2	1	3	4	4	4	4	3	4	4	5	4	4	4	3	3	3	3	3	3	3	4	4	4	4	4	4	4	4	4	4	4	5	4	4	5	5
171	1	2	2	1	2	1	1	1	2	2	4	2	2	2	5	5	5	5	5	5	4	4	5	4	4	5	5	5	1	5	5	5	5	4	5	5	5	1	5	5	5	5	5	5	5	5	5	5	5
172	1	2	2	2	2	1	1	5	1	2	2	1	2	1	4	4	4	4	4	3	4	4	5	3	3	4	3	3	3	3	3	3	3	3	4	3	1	3	3	3	1	3	1	3	5	5	5	5	5
173	1	2	2	1	2	1	1	1	1	1	1	1	1	1	4	4	4	5	5	3	4	4	4	4	4	4	4	4	3	4	4	4	4	4	4	5	5	5	1	5	5	5	5	5	2	4	4	4	4
174	1	2	2	1	2	1	1	1	4	4	4	4	4	4	4	4	4	4	4	4	4	4	5	4	4	4	3	3	3	3	3	3	3	4	4	4	4	4	4	4	4	4	4	4	5	4	4	5	5
175	1	2	2	2	2	1	1	2	3	3	4	4	3	3	4	3	4	4	3	3	4	4	3	3	3	4	3	2	2	2	2	2	3	3	4	1	3	1	1	1	1	3	1	3	3	3	3	3	3
176	1	2	2	1	2	1	1	1	4	4	3	4	4	4	4	4	4	4	4	4	4	4	2	3	4	4	4	3	3	3	3	3	4	3	4	5	5	5	5	5	5	5	5	5	2	2	2	2	2
177	1	2	2	2	2	1	1	1	4	3	5	3	3	4	4	4	4	4	4	4	4	4	5	3	4	4	2	4	3	4	4	4	4	3	4	3	3	3	3	3	3	3	3	3	2	5	5	5	5
178	1	2	1	2	2	1	1	2	5	4	5	5	5	5	5	4	5	4	5	3	5	5	3	4	5	4	3	3	3	3	3	3	3	4	4	4	3	4	4	4	4	3	4	3	3	4	4	4	3
179	2	3	1	1	4	4	3	4	3	2	4	2	2	3	2	2	3	3	3	1	4	3	1	4	3	3	1	1	1	1	1	1	1	4	3	3	3	5	3	5	5	3	5	3	1	1	1	1	1
180	2	2	3	1	3	3	2	4	5	4	5	4	4	5	3	3	4	2	2	4	3	4	3	4	3	4	4	2	2	4	2	2	2	4	4	1	2	1	1	1	1	1	1	1	3	3	3	3	3
181	2	2	1	2	3	2	1	3	2	2	2	3	2	2	4	4	4	4	4	2	4	4	5	4	4	3	3	4	3	4	4	3	4	4	4	2	4	5	5	4	4	2	4	2	5	5	5	5	5
182	2	2	4	1	4	3	2	4	4	3	4	3	3	4	2	2	2	2	2	4	4	4	4	4	4	4	2	2	2	2	2	2	2	4	4	1	3	1	3	1	1	3	1	3	3	3	3	3	3
183	1	2	1	2	2	1	1	2	4	3	2	3	3	4	2	2	2	2	2	3	4	4	4	4	4	4	2	2	2	2	2	2	2	4	3	4	3	4	4	3	4	3	4	3	4	3	3	4	4
184	2	3	1	1	4	4	2	4	4	2	3	3	3	4	4	4	3	4	4	2	4	3	3	3	3	4	3	4	3	4	4	3	3	3	4	4	5	1	4	5	4	4	4	4	3	3	3	2	3
185	2	2	1	2	3	2	1	3	4	5	4	5	5	4	2	2	2	3	3	3	4	4	4	3	4	4	3	2	2	2	2	2	2	3	3	2	3	2	2	3	3	2	3	2	2	3	3	3	2
186	1	2	1	2	2	1	1	2	2	2	4	2	2	2	4	3	3	3	3	4	3	3	4	4	4	5	2	2	2	2	2	2	2	4	5	5	5	4	5	5	5	5	5	5	3	1	1	3	1
187	1	2	1	2	3	2	1	3	4	4	4	4	4	4	4	4	4	4	4	4	4	4	4	4	4	4	3	3	3	3	3	3	3	4	4	4	4	4	4	4	4	4	4	4	5	4	4	5	5
188	1	2	2	2	2	1	1	4	4	2	2	2	2	4	3	4	3	4	4	2	4	4	4	3	4	5	2	2	3	3	3	3	2	3	4	2	2	4	2	4	2	4	2	4	4	5	5	4	4
189	1	2	2	2	2	1	1	5	4	4	4	4	4	4	2	2	3	3	2	2	5	4	4	4	4	5	2	2	2	2	2	2	2	4	4	2	2	2	2	2	2	2	2	2	4	4	4	4	4
190	2	3	4	1	4	4	2	4	4	2	3	4	3	4	3	4	4	4	4	2	4	4	4	4	4	4	2	2	2	2	2	2	2	4	4	3	3	3	3	3	3	3	3	3	4	4	4	4	4
191	1	2	2	2	2	1	1	4	4	4	4	4	4	4	4	4	4	4	4	4	4	4	4	4	4	3	4	2	2	4	4	4	4	4	3	3	3	3	3	3	3	3	3	3	3	3	3	3	3
192	1	2	2	2	2	1	1	5	2	3	3	3	3	2	4	4	4	4	4	3	4	4	4	4	4	4	3	3	3	3	3	3	3	4	4	4	3	4	3	4	3	3	3	3	3	4	4	4	4
193	2	2	3	2	3	2	1	3	4	3	3	4	4	4	3	3	3	3	3	2	5	5	4	4	4	4	2	2	2	2	2	2	2	4	4	5	4	5	4	5	5	5	5	5	3	4	4	3	3
194	2	2	3	1	3	2	1	3	2	2	2	2	2	2	3	3	3	4	3	2	5	4	4	4	4	5	3	3	4	3	3	3	4	4	4	4	4	5	5	5	5	4	5	4	4	4	4	4	4
195	1	2	1	2	3	2	1	3	4	3	4	3	3	4	4	3	4	3	3	3	3	4	3	4	3	4	3	4	3	3	3	3	3	4	4	5	5	4	4	5	5	4	5	4	5	5	5	5	5
196	2	2	3	1	3	2	1	3	4	3	3	3	3	4	3	3	4	4	3	3	4	4	3	3	4	4	2	2	2	2	2	2	2	3	4	2	2	2	2	2	2	2	2	2	5	5	5	5	5
197	2	3	1	1	4	4	2	4	4	5	4	5	5	4	2	2	2	3	2	3	4	4	4	3	4	4	3	2	2	2	2	2	2	3	3	3	4	4	3	4	4	3	4	3	3	3	3	3	3
198	1	2	2	2	2	1	1	2	2	1	1	2	1	2	5	4	4	4	4	4	5	5	4	4	4	5	3	3	3	3	3	3	3	4	5	4	3	4	3	4	4	4	4	4	3	4	4	4	4
199	1	2	2	1	2	1	1	4	4	4	4	4	4	4	3	3	3	3	3	3	4	4	4	4	4	4	2	2	2	2	2	2	2	4	4	4	3	4	4	4	4	4	4	4	4	4	4	4	4
200	2	2	2	1	3	2	1	3	4	3	3	4	3	4	4	4	4	4	4	3	5	5	5	5	5	5	2	3	3	3	3	3	3	5	5	5	5	5	5	5	5	5	5	5	5	5	5	5	5
201	1	2	2	2	2	1	1	4	3	3	4	4	4	3	4	4	4	3	4	2	4	4	4	4	4	5	3	3	2	3	3	3	3	4	4	4	5	5	4	5	5	5	5	5	4	4	4	4	4
202	1	2	2	2	2	1	1	4	4	3	4	5	5	4	4	4	4	4	4	4	4	3	3	4	4	4	2	3	2	2	2	2	2	4	4	3	3	3	3	3	3	3	3	3	3	3	3	3	3
203	2	2	3	2	3	2	1	3	3	3	4	4	4	3	5	4	4	4	5	3	4	4	4	3	4	4	4	4	4	4	4	4	4	3	4	5	5	5	5	5	5	5	5	5	5	5	5	5	5
204	2	2	2	2	3	2	1	3	5	5	5	5	5	5	3	3	3	3	3	4	1	1	1	1	1	3	1	1	1	1	1	1	1	1	3	3	5	4	4	4	4	5	4	5	1	1	1	1	1
205	1	1	2	1	1	1	1	4	4	4	4	4	4	4	4	4	4	4	4	2	4	4	4	4	4	4	3	3	3	3	3	3	3	4	4	3	5	5	5	5	5	3	5	3	2	2	2	2	2
206	1	2	2	2	2	1	1	5	4	3	3	4	4	4	4	3	3	3	3	3	4	4	4	4	4	4	2	2	2	2	2	2	2	4	3	3	2	2	2	2	3	2	3	2	3	2	2	3	3
207	1	1	2	1	1	1	1	4	4	4	4	3	4	4	2	3	2	3	2	3	3	4	3	4	4	4	3	2	2	2	2	2	2	4	3	4	3	3	3	3	3	3	3	3	4	4	4	4	4
208	1	2	3	2	2	1	1	2	4	2	4	4	4	4	3	3	3	4	3	3	4	4	4	4	4	4	2	2	2	2	2	2	2	4	4	3	2	3	3	3	2	2	2	2	4	4	4	3	4
209	2	2	3	2	3	2	1	3	3	2	4	2	4	3	3	3	3	4	3	4	3	2	2	2	2	4	2	2	2	2	2	2	2	2	3	4	3	3	3	3	4	3	4	3	1	3	3	3	1
210	1	2	2	2	2	1	1	5	4	2	4	2	4	4	4	4	4	4	4	4	4	4	4	4	4	4	2	2	2	2	2	2	2	4	4	2	3	2	2	3	2	2	2	2	3	5	5	1	3
211	2	3	4	1	1	4	3	5	4	4	4	4	4	4	3	4	4	4	3	2	4	4	4	4	4	4	2	2	2	2	2	2	2	4	4	2	3	2	2	2	2	3	2	3	3	4	4	4	3
212	1	2	3	2	3	2	1	3	2	2	2	2	2	2	2	2	3	3	3	4	3	3	3	3	3	4	2	2	2	2	2	2	2	3	3	3	3	3	3	3	3	3	3	3	1	2	2	2	2
213	1	1	2	1	2	1	1	4	3	2	2	2	2	3	4	4	4	4	4	4	3	3	3	3	3	4	3	3	3	3	3	3	3	3	4	3	5	5	3	5	5	5	5	5	4	3	3	4	4
214	1	2	2	2	2	1	1	2	4	3	5	4	4	4	4	4	4	4	4	1	2	2	2	1	2	1	1	1	1	1	1	1	1	1	1	5	3	3	5	3	3	3	3	3	1	2	2	1	1
215	2	3	2	1	4	4	2	4	3	2	3	3	3	3	3	3	3	3	3	4	3	3	3	3	3	3	3	3	3	3	3	3	3	3	3	5	4	4	4	4	4	4	4	4	2	4	4	4	4
216	1	2	3	2	3	1	1	2	2	2	2	2	2	2	3	4	4	4	4	3	4	4	4	4	4	4	3	3	4	4	3	4	4	4	4	5	5	5	5	5	5	5	5	5	5	5	5	5	5
217	2	3	4	1	4	4	2	4	4	2	4	4	4	4	3	4	3	3	3	5	4	4	3	3	4	4	3	4	3	3	3	3	4	3	4	5	1	5	5	5	5	5	5	5	2	4	4	4	2
218	1	1	2	1	2	1	1	4	2	2	2	2	2	2	3	3	3	3	3	3	4	4	4	4	4	4	2	3	3	3	2	3	3	4	4	5	4	4	4	4	4	5	4	5	5	5	5	5	5
219	1	2	2	2	3	1	1	2	4	3	4	4	3	4	4	4	4	4	4	3	4	4	4	4	4	4	2	2	2	2	2	2	2	4	4	3	2	3	2	3	3	3	3	3	4	4	4	3	4
220	2	2	2	2	3	2	1	3	3	2	3	3	3	3	3	3	4	4	4	4	3	3	3	4	4	4	3	3	3	3	3	3	3	4	4	3	3	3	3	3	3	3	3	3	4	4	4	4	4
221	1	2	2	2	2	1	1	4	4	4	5	4	5	4	3	3	3	4	3	4	4	4	4	4	4	5	2	2	3	3	2	2	2	4	4	5	5	5	5	5	5	5	5	5	2	4	4	4	4
222	1	2	2	1	2	1	1	4	3	4	3	5	3	3	3	2	2	2	2	4	4	4	3	3	3	4	2	2	2	2	2	2	2	3	4	2	2	2	2	2	2	2	2	2	4	5	5	4	4
223	1	2	1	2	3	1	1	2	4	4	4	4	4	4	3	2	3	2	3	2	4	4	4	4	4	4	4	4	4	4	4	4	4	4	4	5	5	3	5	3	5	3	5	3	4	3	3	4	4
224	1	2	1	2	2	1	1	2	2	2	4	2	4	2	2	2	3	4	3	4	3	3	3	3	3	4	2	2	2	2	2	2	2	3	4	3	3	3	3	3	3	3	3	3	2	4	4	4	4
225	1	2	2	1	2	1	1	4	3	3	4	3	4	3	4	4	4	4	4	4	4	4	4	4	4	4	4	4	2	4	4	4	4	4	4	3	1	5	5	3	5	5	5	5	4	3	3	3	3
226	2	2	1	1	3	2	2	3	2	2	1	2	2	2	4	3	4	4	3	3	4	4	4	4	4	4	2	3	4	2	3	2	2	4	4	3	3	3	3	3	3	3	3	3	3	2	2	1	3
227	1	1	1	1	1	1	1	4	5	4	3	4	3	5	4	3	3	4	4	4	4	4	4	5	4	5	3	4	2	3	4	2	4	5	4	4	4	4	4	4	4	4	4	4	4	5	5	3	4
228	1	2	2	2	2	1	1	4	4	2	3	3	3	4	4	5	4	5	4	3	4	4	4	4	4	4	3	3	4	3	3	4	3	4	4	4	4	4	4	4	4	4	4	4	5	5	5	5	5
229	2	2	1	1	4	3	2	4	4	4	4	4	4	4	2	2	4	4	4	3	4	4	4	4	4	4	2	2	2	2	2	2	2	4	4	1	2	1	2	1	1	1	1	1	5	5	5	5	5
230	2	2	1	1	3	2	2	4	4	2	3	3	4	4	3	3	3	3	3	4	3	3	3	4	3	5	2	2	2	2	2	2	2	4	4	3	3	3	3	3	3	3	3	3	3	3	3	3	3
231	1	2	1	2	3	1	1	2	4	4	5	5	4	4	2	3	4	3	2	1	1	1	1	1	1	1	1	1	1	1	1	1	1	1	1	2	2	3	2	3	3	2	3	2	2	3	3	4	4
232	1	1	1	1	2	1	1	4	5	4	5	4	5	5	3	3	4	2	2	4	3	4	4	4	3	4	4	2	2	4	4	2	4	4	4	1	2	1	1	2	2	2	2	2	3	3	3	3	3
233	2	3	4	1	1	4	4	5	5	5	5	5	5	5	2	1	2	1	1	1	2	3	2	2	2	4	2	1	1	1	2	1	1	2	4	2	2	2	2	2	2	2	2	2	1	3	3	3	1
234	2	2	1	2	3	2	1	3	4	4	4	4	4	4	2	1	1	3	1	3	4	2	5	5	5	3	2	2	3	2	2	3	3	5	3	3	3	4	4	4	3	3	3	3	1	1	1	2	1
235	2	2	1	1	4	3	2	4	4	4	4	4	4	4	4	3	4	4	4	3	5	5	4	4	4	5	2	3	3	2	2	3	2	4	5	5	5	3	3	5	3	5	3	5	3	3	3	3	3
236	1	2	2	1	2	1	1	4	4	5	4	4	4	4	4	4	4	4	4	2	4	4	4	4	4	3	2	2	2	2	2	2	2	4	3	2	2	3	2	2	2	2	2	2	2	3	3	3	3
237	2	3	1	1	1	4	5	5	4	3	4	4	4	4	2	3	3	3	3	4	4	3	4	3	4	5	2	2	2	2	2	2	2	3	1	3	3	3	3	3	3	3	3	3	1	2	2	2	1
238	1	2	2	2	2	1	1	4	3	2	3	3	3	3	3	3	3	3	3	4	3	3	3	3	3	3	3	3	3	3	3	3	3	3	3	5	4	4	4	4	4	4	4	4	2	4	4	4	4
239	1	2	3	2	3	1	1	2	4	4	4	4	4	4	4	4	4	4	4	3	4	4	5	5	4	3	3	4	3	3	3	3	3	5	3	4	4	4	4	4	4	4	4	4	3	2	2	4	2
240	1	2	2	2	2	1	1	2	2	2	4	2	2	2	4	2	3	3	2	4	4	4	4	4	4	4	2	2	2	2	2	2	2	4	4	5	5	5	5	5	5	5	5	5	4	5	5	5	5
241	1	2	3	2	3	2	1	3	5	4	5	5	5	5	4	3	4	4	4	3	4	4	4	3	4	4	2	1	2	1	2	1	1	3	4	3	3	3	3	3	3	3	3	3	3	4	4	4	3
242	2	2	1	1	3	3	2	4	4	4	3	4	4	4	4	4	4	4	4	4	4	4	3	3	4	4	4	3	3	3	3	3	3	3	4	5	5	5	5	5	5	5	5	5	2	2	2	2	2
243	1	2	3	2	2	1	1	2	3	2	2	2	2	3	3	4	4	4	4	4	4	4	4	4	4	4	3	3	3	3	3	3	3	4	5	4	5	4	4	4	4	4	4	4	3	5	5	5	5
244	2	2	3	1	3	3	2	4	4	4	4	4	4	4	3	4	4	4	4	4	4	4	4	4	3	4	3	3	3	3	3	3	3	4	4	4	4	4	4	4	4	4	4	4	5	5	5	5	5
245	1	2	2	1	2	1	1	4	3	2	4	4	2	3	4	2	3	4	4	3	4	4	4	3	4	4	3	3	4	3	3	3	3	3	4	4	2	4	4	4	4	4	4	4	4	4	4	4	4
246	1	2	2	1	2	1	1	2	4	3	5	5	3	4	5	4	4	4	4	1	5	5	5	4	5	2	3	3	3	3	3	3	3	4	3	1	1	1	1	1	1	1	1	1	2	2	2	3	2
247	2	3	1	1	1	4	3	5	3	4	1	3	3	3	4	3	4	4	4	3	5	5	5	5	5	5	4	4	4	4	4	4	4	5	5	4	5	5	5	4	4	4	4	4	4	4	4	2	2
248	1	2	3	2	2	1	1	2	4	4	4	4	4	4	5	5	5	5	5	3	5	5	5	5	5	4	4	2	2	2	2	4	2	5	5	4	3	3	3	3	4	4	4	4	3	3	3	3	3
249	2	2	4	1	4	4	2	4	4	2	4	4	4	4	3	2	2	3	2	4	5	5	5	3	5	4	2	2	2	2	2	2	2	3	4	4	3	3	4	3	3	3	3	3	4	1	1	4	4
250	1	2	2	2	2	1	1	4	3	2	2	3	2	3	5	5	5	5	5	3	4	4	4	4	4	5	3	4	4	4	3	4	4	4	5	5	5	5	1	1	5	5	5	5	5	5	5	5	5
251	2	2	3	2	3	2	1	3	4	3	4	3	4	4	3	3	3	3	3	3	4	4	4	4	4	3	4	3	2	2	4	3	2	4	3	3	3	3	3	3	3	3	3	3	2	4	4	4	4
252	2	2	1	1	3	2	2	3	3	2	4	4	3	3	2	3	4	4	4	2	4	4	4	4	4	4	4	4	2	4	4	4	4	4	4	4	5	4	4	4	4	4	4	4	2	5	5	5	5
253	2	2	1	1	4	3	2	4	4	4	5	5	4	4	3	4	4	4	3	4	4	4	4	4	4	3	3	3	4	4	3	4	3	4	4	5	5	5	5	5	5	5	5	5	3	3	3	3	3
254	2	3	1	1	4	4	2	4	2	2	2	2	2	2	4	3	4	2	4	4	4	4	4	4	4	5	2	2	2	2	2	2	2	4	5	3	3	3	3	3	3	3	3	3	3	3	3	3	3
255	1	2	1	2	2	1	1	2	2	2	2	4	2	2	4	4	4	4	4	4	4	4	4	5	4	5	4	4	1	4	4	4	4	5	5	4	4	4	4	4	4	4	4	4	4	4	4	4	4
256	1	2	1	2	2	1	1	2	2	2	3	3	3	2	5	5	4	5	5	3	4	4	3	3	4	4	1	5	4	5	4	4	5	3	4	1	1	1	1	1	1	1	1	1	5	5	5	5	5
257	1	2	2	2	2	1	1	2	4	3	5	3	5	4	5	1	5	5	5	4	4	4	4	4	4	3	4	4	4	4	4	4	4	4	4	4	4	4	4	4	4	4	4	4	4	4	4	4	4
258	2	2	1	2	3	2	1	3	4	1	4	4	4	4	3	4	4	4	4	3	4	4	4	3	3	4	3	2	2	2	2	3	2	3	4	4	4	5	5	4	4	4	4	4	2	4	4	4	4
259	2	2	1	1	3	2	1	3	5	4	5	5	4	5	3	4	3	4	4	4	3	4	4	4	4	4	3	3	4	3	3	4	3	4	4	3	3	4	3	4	3	3	3	3	1	3	3	3	1
260	1	2	2	2	2	1	1	4	2	2	3	3	3	2	4	4	5	4	4	3	4	4	4	4	4	4	3	3	3	3	3	3	3	4	5	3	3	3	3	3	3	3	3	3	4	4	4	4	4
261	2	3	4	1	4	4	3	5	4	4	5	5	5	4	4	4	3	4	3	2	3	4	4	3	4	5	3	3	3	3	3	3	3	3	4	1	1	1	1	1	1	1	1	1	3	3	3	3	3
262	2	2	1	1	4	3	2	4	2	2	5	2	2	2	3	3	4	4	4	3	4	4	4	3	4	4	4	5	4	5	1	5	5	3	5	5	4	5	4	4	4	4	4	4	1	5	5	5	5
263	1	1	1	1	1	1	1	4	3	2	2	2	2	3	3	3	2	4	2	3	2	4	4	4	4	5	3	4	4	4	3	3	3	4	5	3	3	4	3	3	3	3	3	3	1	3	3	3	1
264	1	2	2	2	2	1	1	4	3	2	4	3	4	3	2	4	3	4	2	3	4	4	4	4	4	4	2	4	3	4	3	4	3	4	4	2	2	4	4	2	2	4	2	4	2	3	3	2	2
265	2	2	1	1	3	2	1	3	3	3	4	3	4	3	2	2	1	2	2	4	3	3	3	3	3	4	2	2	2	2	2	2	2	3	4	3	3	2	2	3	3	2	3	2	3	3	3	3	3
266	1	2	2	2	2	1	1	4	3	2	4	4	4	3	4	4	4	4	4	4	4	4	4	4	4	2	2	2	2	2	2	2	2	4	2	2	3	3	3	2	3	3	3	3	3	3	3	3	3
267	2	2	4	1	4	3	2	4	2	3	3	1	2	2	5	4	5	5	5	4	5	5	5	4	5	5	2	3	2	2	2	2	3	4	5	4	4	4	4	4	4	4	4	4	3	3	3	3	3
268	2	2	1	2	3	2	1	3	3	2	4	4	4	3	4	4	4	4	4	3	4	3	4	3	3	5	4	3	3	4	4	3	4	3	4	4	4	4	4	4	4	4	4	4	3	4	4	4	4
269	2	2	1	2	3	2	1	3	2	2	2	2	2	2	4	3	3	3	3	2	4	4	3	3	3	4	3	3	3	3	3	3	3	3	4	2	1	2	1	2	2	1	2	1	4	4	4	3	4
270	1	2	2	2	2	1	1	4	3	3	5	5	5	3	3	4	4	4	4	4	4	4	4	4	4	4	3	3	3	3	3	3	3	4	4	3	3	4	3	3	4	3	4	3	1	3	3	3	3
271	2	3	4	1	1	4	4	5	4	3	3	2	3	4	4	3	4	4	4	2	4	4	4	4	4	4	2	2	2	2	2	2	2	4	4	2	2	4	4	2	2	2	2	2	2	3	3	2	3
272	1	2	1	2	2	1	1	2	5	4	5	5	5	5	4	4	4	4	4	4	4	4	4	4	4	4	3	3	3	3	3	3	3	4	4	3	3	4	4	4	4	3	4	3	4	4	4	5	4
273	1	2	3	2	2	1	1	2	2	1	2	2	2	2	4	4	4	4	4	3	4	4	4	4	4	4	3	3	2	3	3	3	2	4	4	2	3	2	2	3	2	2	2	2	3	4	4	4	4
274	1	2	3	2	3	1	1	2	4	2	4	4	4	4	2	2	2	2	2	2	2	2	2	2	2	2	3	2	2	2	2	3	3	2	2	3	1	3	3	3	3	3	3	3	2	2	2	2	2
275	1	2	3	2	3	2	1	3	4	4	4	4	4	4	3	3	3	3	3	3	4	4	4	4	4	4	2	2	2	2	2	2	2	4	4	4	3	4	4	4	4	3	4	3	4	4	4	4	4
276	2	2	3	2	3	2	1	3	3	4	4	3	3	3	2	2	2	2	2	2	4	4	4	3	4	5	2	2	2	2	2	2	2	3	4	5	3	3	3	3	3	5	3	5	2	2	2	2	2
277	1	2	3	2	2	1	1	2	4	4	4	4	4	4	5	5	5	5	5	1	5	5	4	4	4	5	4	4	4	4	4	4	4	4	4	5	5	5	5	5	5	1	5	1	4	4	4	4	4
278	1	2	3	2	2	1	1	2	2	3	4	4	2	2	3	3	4	4	3	1	3	3	3	2	3	4	2	2	2	2	2	2	2	2	3	3	2	2	2	2	2	2	2	2	3	2	2	3	2
279	1	1	1	1	1	1	1	4	3	2	4	4	3	3	5	5	5	5	5	4	3	3	3	3	3	5	4	4	3	4	4	4	4	3	5	2	2	4	2	2	2	4	2	4	4	5	5	4	5
280	2	2	4	1	4	3	2	4	2	2	2	2	2	2	5	5	5	5	5	3	4	4	4	4	4	4	4	4	4	4	4	4	4	4	4	3	3	4	3	3	3	3	3	3	1	3	3	3	3
281	1	2	2	1	2	1	1	4	4	2	4	3	3	4	3	4	4	4	4	2	4	3	4	3	2	4	2	2	2	2	2	2	2	3	3	4	4	4	4	4	4	4	4	4	3	3	3	4	3
282	1	2	3	2	2	1	1	2	4	2	4	4	4	4	5	5	5	5	5	2	5	5	5	5	5	5	3	4	3	3	3	3	3	5	5	2	3	2	2	2	2	2	2	2	5	5	5	5	5
283	1	2	2	2	2	1	1	4	3	3	4	4	3	3	4	3	4	4	4	3	4	4	3	3	3	4	3	2	2	2	2	2	3	3	4	3	3	3	3	3	3	3	3	3	1	2	2	2	2
284	2	3	4	1	4	4	2	4	2	3	2	2	2	2	4	4	4	4	4	2	4	4	4	4	4	4	2	2	2	2	2	2	2	4	4	2	3	3	2	3	2	3	2	3	3	3	3	3	3
285	1	2	2	2	2	1	1	4	4	2	2	2	2	4	3	4	2	4	2	4	4	3	3	3	3	4	2	4	2	2	2	2	2	3	4	2	3	2	2	2	2	2	2	2	3	4	4	4	4
286	1	2	2	2	2	1	1	2	4	2	4	4	4	4	4	4	4	4	4	3	4	4	4	5	4	4	3	3	3	3	3	3	3	5	5	3	3	4	4	3	3	3	3	3	1	3	3	3	1
287	1	2	2	2	2	1	1	4	2	2	3	2	3	2	4	3	4	4	3	2	1	5	1	5	5	4	4	3	3	4	4	3	4	5	4	4	5	5	5	5	5	5	5	5	1	3	3	3	1
288	1	2	2	2	2	1	1	4	3	3	4	4	3	3	4	4	4	4	4	3	4	4	4	4	4	4	3	3	3	3	3	3	3	4	4	5	4	5	4	5	5	5	5	5	4	4	4	3	3
289	2	3	4	1	4	4	2	4	1	1	2	1	1	1	5	5	5	5	5	4	5	5	5	5	5	5	4	4	4	4	4	4	4	5	5	5	5	5	1	5	5	5	5	5	3	5	5	5	5
290	2	2	1	2	3	2	1	3	4	3	2	2	3	4	4	4	4	4	4	2	5	5	5	4	5	5	3	4	3	4	3	3	3	4	5	3	3	3	3	3	3	3	3	3	3	3	3	3	3
291	1	2	2	2	2	1	1	4	4	4	4	4	4	4	2	2	2	2	2	3	2	2	2	2	2	4	2	3	3	2	3	2	2	2	4	4	4	4	4	4	4	4	4	4	2	4	4	3	3
292	1	2	2	2	2	1	1	2	4	4	4	4	4	4	4	4	4	4	4	3	4	4	4	4	4	4	3	3	3	3	3	3	3	4	5	3	3	3	3	3	3	3	3	3	3	4	4	4	4
293	1	2	1	2	3	1	1	2	4	3	4	4	4	4	2	2	2	2	2	3	4	4	4	4	4	5	3	3	3	3	3	3	3	4	5	4	2	5	5	5	4	4	4	4	2	2	2	2	2
294	1	2	1	2	3	1	1	2	2	2	4	2	2	2	5	5	5	2	5	4	3	3	3	2	2	4	4	4	2	2	2	4	2	2	3	4	4	4	4	4	4	4	4	4	5	4	4	5	5
295	2	2	1	1	3	2	1	3	5	3	4	3	3	5	3	3	3	3	3	3	4	4	4	4	4	4	2	2	2	2	2	2	2	4	4	4	4	5	5	4	4	4	4	4	2	4	4	4	4
296	1	2	2	2	2	1	1	2	3	2	3	2	3	3	3	4	4	4	4	3	4	4	4	4	4	4	3	4	4	4	4	4	4	4	4	5	5	5	5	5	5	5	5	5	4	4	4	4	4
297	2	2	1	2	3	2	1	3	3	3	4	4	3	3	4	4	4	3	3	2	4	4	4	4	4	5	3	3	2	3	2	3	3	4	4	4	5	5	5	5	4	4	4	4	4	4	4	4	4
298	1	2	1	2	2	1	1	2	3	2	3	3	3	3	4	4	3	4	4	3	4	4	4	3	3	3	3	4	3	3	3	3	3	3	4	3	4	4	4	3	3	4	3	4	3	2	2	3	2
299	1	2	2	1	2	1	1	4	3	2	3	3	3	3	4	4	3	4	4	3	4	4	4	3	3	3	3	4	3	3	4	4	3	3	4	3	4	4	4	4	3	3	3	3	3	2	2	3	3
300	2	3	4	1	4	4	2	4	3	2	2	3	3	3	3	4	4	4	4	3	4	4	4	4	4	4	3	3	3	3	3	3	3	4	4	4	5	4	5	5	4	4	4	4	2	5	5	5	5
301	1	2	2	2	2	1	1	2	2	2	3	3	2	2	3	3	4	4	3	2	4	4	4	4	4	4	4	3	3	3	4	3	3	4	3	5	5	5	5	5	5	5	5	5	4	4	4	3	4
302	1	2	1	2	3	1	1	2	3	2	3	3	3	3	4	4	4	4	4	4	4	5	5	4	4	4	3	4	2	2	2	3	2	4	4	4	3	3	3	3	4	4	4	4	3	3	3	3	3
303	1	2	2	2	2	1	1	4	2	1	4	2	1	2	3	3	3	3	3	2	4	4	4	4	4	4	5	2	2	2	2	5	2	4	3	3	4	4	4	3	3	4	3	4	3	3	3	3	3
304	1	1	1	1	1	1	1	4	4	4	4	4	4	4	3	3	4	4	4	3	4	4	4	4	4	4	3	4	4	3	4	4	3	4	4	5	5	3	3	5	5	3	5	3	4	3	3	4	4
305	2	2	3	2	3	2	1	3	4	2	3	2	2	4	4	5	4	5	4	3	3	3	3	3	3	3	3	2	2	2	2	2	3	3	3	3	2	3	3	3	2	2	2	2	4	4	4	3	4
306	2	2	3	1	3	3	2	4	3	3	3	3	3	3	3	3	3	3	3	4	3	3	3	3	3	3	3	3	3	3	3	3	3	3	3	4	5	4	4	4	5	4	5	4	3	3	3	2	2
307	1	2	2	2	2	1	1	2	3	2	3	3	3	3	3	4	4	4	4	2	1	1	1	2	1	1	2	2	1	1	2	1	2	2	1	2	2	1	1	2	1	2	1	2	1	1	1	1	1
308	1	2	3	2	2	1	1	2	5	4	5	5	5	5	4	3	2	3	4	3	3	3	3	3	3	4	2	3	2	2	2	2	2	3	4	4	2	4	2	4	4	4	4	4	1	1	1	3	1
309	1	2	2	2	2	1	1	4	4	4	4	4	4	4	4	3	3	3	3	4	3	3	3	3	3	4	2	2	2	2	2	2	2	3	4	2	2	2	2	2	2	2	2	2	5	5	5	5	5
310	1	2	3	2	3	1	1	2	4	3	3	2	3	4	4	4	4	4	4	4	4	4	4	4	4	5	3	2	2	2	2	2	3	4	5	4	4	4	4	4	4	4	4	4	3	3	3	3	3
311	1	2	3	2	3	2	1	3	3	3	4	4	4	3	4	4	3	3	4	3	3	3	3	3	3	4	2	2	2	2	2	2	2	3	4	2	3	3	3	2	3	3	3	3	2	2	2	1	2
312	1	2	3	2	2	1	1	2	3	3	2	4	4	3	2	2	2	3	3	4	3	3	3	3	3	3	2	2	2	2	2	2	2	3	3	1	3	1	3	1	1	1	1	1	3	3	3	3	3
313	2	2	3	2	3	2	1	3	2	2	3	2	2	2	3	1	2	2	2	3	5	4	3	3	4	4	2	1	1	1	1	1	2	3	4	2	2	1	2	2	1	1	1	1	4	4	4	4	4
314	1	2	2	1	2	1	1	4	2	2	3	3	2	2	5	5	5	5	5	4	4	5	1	1	5	4	2	4	4	4	4	4	4	1	4	4	2	4	4	4	4	4	4	4	4	4	4	4	4
315	2	2	3	2	3	2	1	3	3	2	3	3	3	3	4	5	5	5	5	4	5	5	5	4	5	4	4	4	4	4	4	4	4	4	4	3	3	5	3	3	3	3	3	3	3	4	4	3	3
316	1	2	3	2	3	2	1	3	4	4	4	4	4	4	4	4	4	4	4	4	4	4	4	4	4	3	2	2	2	2	2	2	2	4	4	2	2	3	2	2	3	2	3	2	3	3	3	3	3
317	1	2	2	2	2	1	1	4	4	2	4	4	4	4	4	4	4	4	4	2	4	3	3	4	3	4	2	2	2	2	2	2	2	4	4	1	2	2	1	2	1	2	1	2	1	1	1	1	1
318	2	2	3	1	4	3	2	4	5	3	4	4	4	5	4	2	3	3	4	2	3	1	3	3	3	4	4	2	2	4	2	4	2	3	2	2	3	2	2	3	2	3	2	3	3	4	4	4	3
319	1	1	1	1	2	1	1	4	4	3	4	3	4	4	2	4	4	4	4	4	4	4	4	4	4	4	1	2	2	2	2	2	2	4	4	5	5	5	5	5	5	5	5	5	4	4	4	4	4
320	1	2	2	1	2	1	1	4	4	2	4	4	4	4	4	3	4	4	3	5	4	4	4	4	4	4	3	3	3	3	3	3	3	4	4	3	3	3	3	3	3	3	3	3	5	5	5	5	5
321	1	2	2	1	2	1	1	4	4	4	4	4	4	4	4	2	4	4	2	3	2	2	2	2	2	2	2	2	2	2	2	2	2	2	2	5	5	4	4	5	5	5	5	5	3	1	1	3	3
322	2	3	4	1	4	4	2	4	3	2	2	2	2	3	5	2	4	4	5	3	4	4	4	4	4	5	3	3	3	3	3	3	3	4	5	4	4	5	4	4	4	4	4	4	4	5	5	5	5
323	1	2	3	2	2	1	1	2	2	2	3	2	2	2	4	4	4	4	4	5	4	4	4	4	4	4	4	4	4	4	4	4	4	4	4	1	5	5	5	5	5	5	5	5	5	5	5	5	5
324	2	2	3	1	3	2	1	3	4	2	4	4	4	4	3	3	3	4	3	3	4	4	4	4	4	4	2	2	2	2	2	2	2	4	4	3	1	3	1	3	3	3	3	3	5	5	5	5	5
325	2	2	3	1	3	2	1	3	5	3	4	4	5	5	3	3	3	3	3	4	3	3	3	3	3	3	3	3	3	3	3	3	3	3	4	5	5	5	5	5	5	5	5	5	4	4	4	3	4
326	1	1	1	1	2	1	1	4	2	2	3	2	2	2	4	4	4	4	4	3	4	4	4	4	4	4	4	4	3	4	4	3	4	4	4	5	5	4	5	5	5	5	5	5	5	5	5	5	5
327	2	3	4	1	1	4	4	5	4	2	3	2	2	4	4	5	4	5	4	3	3	3	3	3	3	3	3	2	2	2	3	2	2	3	3	3	2	3	3	2	3	2	3	2	4	4	4	3	4
328	1	2	2	2	2	1	1	2	4	4	4	4	4	4	2	3	3	4	2	4	2	2	2	3	2	2	3	2	2	2	2	2	2	3	2	4	3	3	3	3	3	4	3	4	1	3	3	3	1
329	2	2	3	2	3	2	1	3	2	3	4	4	4	2	3	4	4	4	4	3	4	4	4	4	4	5	2	4	4	4	4	4	4	4	5	5	5	5	5	5	5	5	5	5	4	4	4	4	4
330	2	3	4	1	4	4	2	4	2	2	2	2	2	2	3	2	3	3	3	4	4	4	4	4	4	5	3	3	3	3	3	3	3	4	5	4	3	3	3	4	3	3	3	3	4	4	4	4	4
331	1	2	2	2	2	1	1	4	2	2	3	2	2	2	3	3	3	3	3	3	4	3	3	3	3	4	4	4	3	4	4	4	4	3	4	4	2	5	2	5	2	2	2	2	5	5	5	5	5
332	2	2	3	1	3	2	1	3	2	2	2	2	2	2	4	3	4	2	4	4	4	4	4	4	4	5	2	2	2	2	2	2	2	4	5	3	3	3	3	3	3	3	3	3	3	3	3	3	3
333	1	2	2	2	2	1	1	4	4	4	5	4	4	4	1	1	1	1	1	2	1	4	1	4	1	3	1	1	1	1	1	1	1	4	2	2	2	2	2	2	2	2	2	2	1	3	3	3	1
334	2	2	3	1	3	2	1	3	3	2	4	3	4	3	4	3	3	3	4	3	4	3	3	4	3	4	3	2	3	2	2	2	3	4	4	4	2	5	4	5	4	5	4	5	5	5	5	5	5
335	2	2	3	2	3	2	1	3	4	4	4	4	4	4	3	4	4	4	3	4	4	4	4	4	4	3	3	3	2	2	2	2	2	4	3	2	2	2	2	2	2	2	2	2	4	5	5	4	5
336	1	1	1	1	2	1	1	4	4	4	5	5	5	4	2	3	4	3	3	1	1	1	1	1	1	1	1	1	1	1	1	1	1	1	1	2	2	3	3	2	2	3	2	3	2	3	3	4	2
337	2	2	3	1	4	3	2	4	4	4	4	4	4	4	4	4	4	4	4	2	4	4	4	4	4	4	2	2	2	2	2	2	2	4	4	4	4	4	4	4	4	4	4	4	2	2	2	3	2
338	1	1	1	1	1	1	1	4	4	2	3	3	2	4	4	3	4	4	4	2	4	3	3	3	3	5	2	3	3	3	3	2	3	3	5	3	3	3	3	3	3	3	3	3	3	3	3	3	3
339	2	3	4	1	1	4	3	5	4	4	5	5	4	4	3	3	4	4	4	2	4	4	4	4	4	4	2	2	2	2	2	2	2	4	5	3	2	3	3	3	3	2	3	2	4	4	4	3	4
340	2	3	4	1	4	4	2	4	4	4	4	4	4	4	5	4	4	4	5	2	5	5	5	4	5	5	2	3	3	2	3	2	2	4	4	4	4	4	4	4	4	4	4	4	5	5	5	4	5
341	1	2	2	2	2	1	1	2	3	3	3	4	4	3	3	3	4	4	4	4	5	4	5	4	4	5	3	3	3	3	3	3	3	4	5	3	3	3	3	3	3	3	3	3	3	3	3	3	3
342	1	2	2	2	2	1	1	2	2	3	5	3	2	2	4	4	4	4	4	3	4	4	4	4	4	4	4	4	4	4	4	4	4	4	4	4	3	4	4	3	4	4	4	4	3	5	5	3	3
343	1	2	2	2	2	1	1	4	2	2	2	2	2	2	3	3	4	4	4	2	5	5	5	4	5	5	4	3	3	4	3	4	3	4	4	5	5	4	5	5	4	5	4	5	3	4	4	3	3
344	1	2	3	2	3	2	1	3	4	2	4	2	2	4	4	4	4	4	4	4	4	4	4	4	4	4	2	2	2	2	2	2	2	4	4	2	3	2	3	2	2	2	2	2	3	5	5	1	5
345	1	2	2	2	2	1	1	1	4	2	3	3	4	4	4	3	4	4	4	2	4	3	3	3	3	5	2	3	3	3	3	2	3	3	5	3	3	3	3	3	3	3	3	3	3	3	3	3	3
346	1	2	3	2	3	2	1	3	3	3	4	4	3	3	4	4	4	4	4	4	4	4	4	4	4	4	2	3	2	2	2	2	2	4	4	4	4	5	4	5	4	5	4	5	2	4	4	4	4
347	2	3	4	1	4	4	2	4	4	3	4	4	3	4	3	3	3	4	3	4	4	4	4	4	4	4	2	2	2	2	2	2	2	4	4	5	5	5	5	5	5	5	5	5	5	4	4	3	4
348	1	2	2	2	2	1	1	4	4	2	4	4	2	4	2	2	2	2	2	3	4	4	4	3	4	3	2	2	2	2	2	2	2	3	3	2	3	2	2	3	2	2	2	2	2	2	2	2	2
349	1	2	3	2	3	2	1	3	3	2	3	3	3	3	5	5	5	5	5	4	5	5	5	5	5	5	5	5	5	1	5	5	5	5	5	5	5	5	1	5	5	5	5	5	5	5	5	5	5
350	1	2	3	2	3	2	1	3	4	4	5	4	5	4	4	4	2	2	2	4	3	3	2	2	3	4	2	2	1	2	2	2	1	2	4	4	3	4	4	4	3	4	3	4	4	3	3	4	3
351	1	2	3	2	2	1	1	2	4	3	4	2	2	4	4	4	4	4	4	4	4	4	4	4	4	4	4	4	4	4	4	4	4	4	4	4	4	4	4	4	4	4	4	4	5	5	5	5	5
352	2	3	4	1	4	4	2	4	4	4	4	4	4	4	3	3	3	4	3	4	3	3	3	3	3	3	3	3	3	3	3	3	3	3	3	4	4	4	4	4	4	4	4	4	4	4	4	4	4
353	1	2	2	2	2	1	1	1	3	4	4	3	3	3	3	3	3	3	3	2	4	4	4	4	4	2	2	2	2	2	2	2	2	4	3	3	3	2	3	3	2	3	2	3	3	3	3	3	3
354	1	1	1	1	1	1	1	1	4	2	3	2	2	4	2	2	4	3	2	4	4	4	4	4	3	3	2	2	2	2	2	2	2	4	4	4	3	3	3	3	4	4	4	4	3	3	3	3	3
[truncated: 5 more columns]

## Sheet: Pilot data PONE-D-25-32321
ID	Gender	Education	Age	Position	Working Experience	Type of Business	Labour Size	Operating Time	INN1	INN2	INN3	INN4	INN5	INN6	INP1	INP2	INP3	INP4	INP5	INP6	HU1	HU2	HU3	HU4	HU5	HU6	SOD1	SOD2	SOD3	SOD4	SOD5	SOD6	SOD7	SOD8	SOD9	ECD1	ECD2	ECD3	ECD4	ECD5	ECD6	ECD7	ECD8	ECD9	END1	END2	END3	END4	END5
1	1	2	3	2	3	2	1	3	4	2	3	4	2	4	3	4	4	4	4	2	4	4	4	4	4	4	2	2	2	2	2	2	2	4	4	3	3	3	3	3	3	3	3	3	4	4	4	4	4
2	1	2	2	2	3	2	1	3	3	3	4	4	3	3	4	4	3	3	3	3	3	3	2	3	3	4	2	2	2	2	2	2	2	3	4	2	3	3	3	2	3	3	3	3	2	2	2	1	2
3	2	2	3	2	3	2	1	3	2	1	1	2	1	2	5	3	3	3	3	5	4	4	2	4	4	1	3	3	3	3	3	3	3	4	5	5	5	5	5	5	5	5	5	5	1	2	2	2	2
4	1	2	1	1	3	1	2	3	4	3	4	4	3	4	4	3	3	3	4	3	3	3	3	3	3	3	3	4	3	3	3	3	3	3	3	2	2	3	3	3	3	3	3	3	3	3	3	3	3
5	2	1	2	1	3	3	1	4	3	3	3	3	3	3	4	4	5	4	4	2	5	5	5	5	5	5	3	4	2	2	3	2	3	5	1	2	2	2	2	2	2	2	2	2	5	5	5	5	5
6	1	2	1	2	2	1	1	2	4	4	4	4	4	4	4	4	4	4	4	2	3	3	2	3	3	3	3	2	2	2	2	3	2	3	4	2	2	2	2	2	2	2	2	2	2	2	2	1	2
7	1	2	2	1	2	1	1	2	3	2	2	2	2	3	3	3	2	4	2	3	2	4	3	4	4	5	3	4	4	4	4	4	3	4	5	3	3	4	4	3	3	3	3	3	1	3	3	3	3
8	1	2	3	1	3	2	2	3	2	2	3	2	2	2	4	4	4	4	4	4	4	4	3	3	4	4	2	4	2	4	4	4	2	3	4	4	4	4	4	4	4	4	4	4	2	2	2	3	3
9	1	1	2	2	2	1	1	1	5	4	5	5	5	5	4	3	4	4	4	3	4	4	4	3	4	4	2	1	2	1	1	2	1	3	4	3	3	3	3	3	3	3	3	3	3	4	4	4	4
10	1	2	1	2	2	1	1	4	2	3	3	4	3	2	2	3	3	4	4	4	4	4	4	3	4	4	2	3	3	3	3	3	2	3	4	3	3	3	3	3	3	3	3	3	3	4	4	4	4
11	1	2	2	2	1	1	1	2	4	3	4	3	3	4	3	4	4	4	4	4	4	4	5	5	4	5	3	4	3	4	3	3	4	5	4	4	3	3	3	3	4	3	4	3	5	5	5	4	5
12	1	2	3	1	2	1	1	2	3	2	3	3	2	3	2	4	4	4	4	3	4	4	2	4	4	4	3	3	3	3	3	3	3	4	4	3	3	3	3	3	3	3	3	3	1	2	2	2	2
13	1	2	2	2	3	1	2	2	4	2	4	4	4	4	4	4	4	4	4	4	4	4	5	4	4	5	3	4	4	4	4	3	4	4	5	5	5	5	1	5	5	5	5	5	5	5	5	5	5
14	1	2	2	2	2	1	1	4	3	2	5	5	5	3	3	3	3	3	3	3	4	4	5	4	4	4	2	2	2	2	2	2	2	4	4	3	1	3	3	3	3	3	3	3	5	5	5	5	5
15	1	2	1	2	1	1	1	5	2	2	3	3	3	2	4	5	3	4	3	4	4	4	3	4	4	4	3	4	2	3	3	3	4	4	5	3	4	4	3	3	4	4	4	4	3	2	2	3	3
16	2	1	2	1	4	4	2	4	3	2	3	3	3	3	2	2	4	3	3	3	3	3	4	4	4	4	2	2	2	2	2	2	2	4	4	2	3	3	3	3	3	3	3	3	3	4	4	4	4
17	1	2	2	2	3	2	3	5	4	2	3	4	2	4	4	4	4	4	4	4	4	4	5	4	4	4	5	5	5	5	5	5	1	4	4	5	5	5	5	5	5	1	5	1	5	5	5	5	5
18	1	2	2	2	2	1	3	3	5	4	5	4	5	5	3	3	4	4	3	3	4	4	2	4	4	4	2	2	2	2	2	2	2	4	4	2	3	3	2	2	3	2	3	2	2	2	2	1	2
19	1	2	2	1	4	4	2	4	3	2	3	2	2	3	3	3	4	4	3	2	2	2	4	2	2	4	2	2	2	2	2	2	2	2	3	2	3	2	3	2	2	2	2	2	3	4	4	4	4
20	2	2	1	1	3	2	2	3	4	4	5	4	4	4	3	4	4	4	4	2	4	4	4	3	4	5	2	2	4	2	2	2	2	3	4	4	4	5	4	4	5	4	5	4	4	4	4	4	4
21	2	2	2	1	3	3	1	3	4	2	3	3	3	4	4	5	4	5	5	3	4	4	5	4	4	4	3	3	4	3	3	3	3	4	4	4	4	4	4	4	4	4	4	4	5	5	5	5	5
22	1	1	4	1	4	4	2	5	5	4	4	5	4	5	2	2	2	2	2	3	2	3	3	3	2	2	2	3	3	3	3	3	3	3	2	3	3	3	3	3	3	3	3	3	3	3	3	3	3
23	1	2	1	2	1	1	1	4	4	3	4	3	3	4	3	4	3	4	4	2	4	3	3	3	4	3	2	3	2	2	2	3	2	3	2	3	2	3	3	2	3	3	3	3	3	3	3	3	3
24	1	2	2	1	2	1	1	3	2	4	4	2	2	2	3	3	4	4	3	3	4	3	2	4	3	4	3	3	3	3	3	3	3	4	4	5	5	5	5	5	5	5	5	5	2	2	2	2	2
25	1	2	2	2	1	1	1	4	4	4	4	4	4	4	4	4	4	4	4	3	4	4	4	4	4	4	3	3	3	3	3	3	3	4	5	3	3	3	3	3	3	3	3	3	3	4	4	4	4
26	2	1	3	1	4	3	4	4	3	2	3	2	3	3	4	4	4	4	4	4	4	5	5	4	4	5	3	4	4	4	4	4	4	4	5	4	4	5	5	4	4	5	4	5	3	5	5	5	5
27	2	2	1	2	4	2	1	3	4	3	4	4	4	4	4	4	3	4	4	4	2	2	2	2	2	4	2	2	4	2	2	2	2	2	4	5	5	5	5	5	5	5	5	5	2	2	2	2	2
28	1	2	2	2	2	1	1	4	4	4	4	4	4	4	5	4	4	4	5	2	5	5	4	4	5	5	2	3	3	2	2	3	3	4	4	4	4	4	4	4	4	4	4	4	5	5	5	4	4
29	1	2	2	2	2	1	1	3	1	1	1	1	1	1	3	2	3	3	3	3	4	4	4	3	3	4	2	2	2	2	2	2	2	3	3	4	5	5	4	5	5	4	5	4	4	4	4	4	4
30	1	3	1	2	1	1	1	2	2	2	2	2	2	2	3	4	4	4	4	4	4	4	5	4	4	3	4	4	4	4	4	4	4	4	3	5	5	5	5	5	1	5	1	5	5	5	5	5	5
31	1	2	2	2	2	1	1	2	4	4	4	2	2	4	2	2	2	2	2	2	3	3	3	3	3	2	2	2	1	2	2	2	2	3	2	3	3	3	3	3	3	3	3	3	1	3	3	3	3
32	2	2	2	1	3	2	1	4	5	3	4	4	5	5	4	2	3	3	4	2	3	1	4	3	3	4	4	2	2	4	4	4	4	3	2	2	3	2	3	2	2	2	2	2	3	4	4	4	4
33	1	1	4	1	4	4	3	4	2	2	2	2	2	2	4	4	4	4	4	3	4	4	5	4	4	4	3	4	4	4	4	4	3	4	4	4	3	4	4	4	4	4	4	4	3	5	5	3	5
34	1	2	3	2	3	2	1	3	4	4	4	4	4	4	3	3	3	3	3	3	3	3	4	3	3	4	3	3	3	3	3	3	3	3	4	4	3	4	3	3	3	4	3	4	4	4	4	4	4
35	1	1	1	2	2	1	1	1	4	2	3	4	3	4	4	4	4	4	4	3	4	4	5	5	4	3	2	4	4	4	4	2	4	5	4	5	5	5	5	5	5	5	5	5	5	5	5	5	5
36	2	2	2	1	4	4	3	4	4	2	3	4	2	4	4	3	3	4	4	4	4	4	2	4	4	4	3	3	3	3	3	3	3	4	4	3	3	3	3	3	3	3	3	3	1	2	2	2	2
37	1	2	3	2	2	3	1	3	3	3	4	4	3	3	4	3	4	4	4	3	4	4	3	3	3	4	3	2	2	2	2	2	2	3	4	1	3	1	1	3	1	3	1	3	3	3	3	3	3
38	1	2	2	2	3	2	1	5	4	2	5	4	4	4	4	3	3	3	3	5	3	3	3	2	2	3	2	2	2	2	2	2	2	2	3	3	2	3	3	3	3	2	3	2	3	3	3	3	3
39	1	2	2	2	1	1	1	4	3	2	3	3	3	3	3	4	4	4	4	2	1	1	1	2	1	4	2	2	1	1	2	2	1	2	4	3	3	5	3	3	5	3	5	3	1	1	1	1	1
40	2	2	2	1	2	2	1	4	4	3	5	4	3	4	3	3	3	3	3	4	4	4	3	4	4	4	3	3	3	3	3	3	3	4	4	3	3	3	3	3	3	3	3	3	3	3	3	3	3
41	2	3	2	1	3	2	1	4	3	2	4	2	2	3	3	3	3	4	3	4	3	2	3	2	2	4	2	2	2	2	2	2	2	2	3	4	3	3	3	3	3	3	3	3	1	3	3	3	3
42	1	2	2	2	2	1	1	2	2	2	3	3	3	2	4	4	4	4	4	4	4	4	2	4	4	4	3	3	3	3	3	3	3	4	4	5	4	4	4	4	4	5	4	5	2	4	4	4	2
43	1	2	2	2	2	1	1	2	3	3	4	4	3	3	3	4	4	4	4	4	4	4	3	3	3	4	1	4	3	1	4	4	3	3	4	2	3	2	2	2	2	3	2	3	2	3	3	3	3
44	2	1	3	1	4	4	2	4	5	5	5	5	5	5	1	1	1	1	1	2	4	4	3	4	3	3	2	1	1	1	1	1	1	4	3	3	3	3	3	3	3	3	3	3	1	3	3	3	3
45	2	2	2	2	3	2	1	3	4	2	4	2	4	4	4	4	4	4	4	4	4	4	3	4	4	4	2	2	4	2	2	2	2	4	4	4	4	5	4	5	5	4	5	4	3	3	3	4	3
46	1	1	4	1	4	3	5	5	2	1	1	2	2	2	5	4	4	4	4	4	5	5	4	4	4	5	3	3	3	3	3	3	3	4	5	4	4	4	4	4	4	4	4	4	3	4	4	4	4
47	2	2	1	2	2	1	1	4	5	3	4	4	3	5	3	3	3	3	3	4	3	3	4	3	3	3	3	3	3	3	3	3	3	3	4	5	5	5	5	5	5	5	5	5	4	4	4	3	4
48	1	2	3	2	2	1	1	2	2	2	2	2	2	2	4	3	3	3	3	2	4	4	5	3	3	4	3	3	3	3	3	3	3	3	4	4	4	5	4	4	4	4	4	4	4	5	5	5	5
49	1	2	2	2	1	1	1	2	3	3	4	2	3	3	3	3	3	4	3	3	3	3	4	3	3	4	3	4	3	4	4	3	3	3	3	5	5	5	5	5	5	5	5	5	4	4	4	4	4
50	2	1	2	1	4	4	4	4	3	2	5	5	5	3	4	2	2	3	2	3	1	1	2	1	1	2	2	4	4	2	4	4	4	1	3	5	5	5	5	5	5	5	5	5	1	2	2	2	2
[truncated: 5 more columns]

## Sheet: Codebook_Variable Descript
	Variable	Code
	Gender	Male = 1; Female = 2
	Education	College = 1; University = 2; Postgraduate = 3
	Age	26-35 years old = 1; 36-45 years old = 2; 46-55 years old = 3; over 55 years old = 4
	Position	General manager = 1; Manager = 2
	Working Experience	5-10 years = 1; 11-15 years = 2; 16-20 years = 3; over 20 years = 4
	Type of Business	Limited liability company = 1; Joint stock company = 2; Private company = 3; Company with foreign investment capital = 4
	Labour Size	Under 11 employees = 1; 11-50 employees = 2; 51-100 employees = 3; 101-200 employees = 4; Over 200 employees = 5
	Operating Time	Less than 1 year = 1; 1-5 years = 2; 6-10 years = 3; 11-15 years = 4; More than 15 years = 5
	INN	Challenging Institutional Factors
	INP	Supporting Institutional Factors
	HU	Human Capital
	SOD	Social Development
	ECD	Economic Development
	END	Environmental Development
